# Supplementary material for: An ankylosaur larynx provides insights for bird-like vocalization in non-avian dinosaurs
Source: Commun Biol. 2023 Feb 15;6:152. doi: 10.1038/s42003-023-04513-x (PMC9932143; doi:10.1038/s42003-023-04513-x)
Supplement: Supplementary file 3 — Supplementary Data 1 [file 42003_2023_4513_MOESM3_ESM.xlsx]

## Sheet: Arytenoid size
	Genus	species	speciemen No.	Hiss, vocal source, vocal filter	Arytenoid length (mm)	log Arytenoid length	Mandible width (mm)	log10(Mandible width)	Residual (ArL/MW)
Aves	Streptopelia	orientalis	HoUM 30815 (30518?)	vocal filter	6	0.778151	12.6	1.10037	0.460879
Aves	Scolopax	rusticola	HoUM VC 30180	vocal filter	6	0.778151	22	1.34242	0.22437
Aves	Cuculus	saturatus	HoUM 30332	vocal filter	5	0.69897	17	1.23045	0.254598
Aves	Cygnus	cygnus	NSMT AS33	vocal filter	16	1.20412	45	1.65321	0.346666
Aves	Eudromia	elegans	NSMT AS1142	vocal filter	5	0.69897	19	1.27875	0.2074
Aves	Spheniscus	humboldti	NSMT AS1248	vocal filter	16	1.20412	42	1.62325	0.375943
Aves	Ramphastos	tucanus	NSMT AS1310	vocal filter	6.5	0.812913	43.5	1.63849	-0.0301545
Aves	Penelopides	panini	NSMT AS1192	vocal filter	2	0.30103	35	1.54407	-0.449779
Aves	Phoenicopterus	roseus	NSMT AS240	vocal filter	4	0.60206	33	1.51851	-0.12378
Aves	Agapornis	fischeri	NSMT AS1194	vocal filter	2	0.30103	19	1.27875	-0.19054
Aves	Dendrocygna	viduata	NSMT AS1315	vocal filter	6	0.778151	20	1.30103	0.264815
Aves	Bycanistes	brevis	NSMT AS716	vocal filter	5	0.69897	43	1.63347	-0.139192
Aves	Anser	anser	NSMT AS76	vocal filter	5	0.69897	28	1.44716	0.0428519
Aves	Anser	indicus	NSMT AS36	vocal filter	9	0.954243	30	1.47712	0.268847
Aves	Puffinus	griseus	NSMT AS1230	vocal filter	4.6	0.662758	32	1.50515	-0.0500242
Aves	Scopus	umbretta	NSMT AS1332	vocal filter	6.1	0.78533	24	1.38021	0.194625
Aves	Podiceps	grisegena	NSMT AS1244	vocal filter	4.6	0.662758	20	1.30103	0.149421
Aves	Gavia	arctica	NSMT AS1162	vocal filter	7.5	0.875061	22	1.34242	0.32128
Aves	Sarcoramphus	papa	YIO65369	vocal filter	9	0.954243	52.5	1.72016	0.0313749
Aves	Cariama	cristata	AMNH 1392	vocal filter	11	1.04139	39	1.59106	0.244663
Aves	Chaetura	pelagica	AMNH 3057	vocal filter	2.9	0.462398	13	1.11394	0.131864
Aves	Alectura	lathami	AMNH 1371	vocal filter	6	0.778151	18.5	1.26717	0.297898
Aves	Steatornis	caripensis	AMNH 15015	vocal filter	7	0.845098	33	1.51851	0.119258
Aves	Steatornis	caripensis	AMNH 22733	vocal filter	8	0.90309	32	1.50515	0.190308
Aves	Podargus	strigoides	AMNH 2308	vocal filter	3	0.477121	45	1.65321	-0.380333
Aves	Podargus	strigoides	AMNH 12462	vocal filter	9	0.954243	53	1.72428	0.0273526
Aves	Pterocles	exustus	AMNH 2995	vocal filter	3.2	0.50515	13	1.11394	0.174616
Aves	Haematopus	ostralegus	AMNH 25251	vocal filter	4.5	0.653213	22	1.34242	0.0994313
Aves	Struthio	camelus	AMNH 2732	vocal filter	22	1.34242	89.5 (skull width	1.95182	0.193196
Aves	Rhea	americana	AMNH 4692	vocal filter	18	1.25527	64	1.80618	0.248354
Aves	Struthio	camelus	AMNH 4261	vocal filter	27	1.43136	88	1.94448	0.28931
Aves	Struthio	camelus	AMNH 3644	vocal filter	28	1.44716	93 (skull width	1.96848	0.281653
Aves	Nothoprocta	ornata	AMNH 6502	vocal filter	5	0.69897	26	1.41497	0.0742995
Aves	Nothura	maculosa	AMNH 10804	vocal filter	4	0.60206	20.5	1.31175	0.0782453
Aves	Eudromia	elegans	AMNH 11436	vocal filter	6	0.778151	20	1.30103	0.264815
Aves	Dromaius	novahollandiae	AMNH 2647	vocal filter	18	1.25527	59	1.77085	0.282873
Aves	Platibis	flavipes	AMNH 4964	vocal filter	11	1.04139	29	1.4624	0.370384
Aves	Platalea	leucorodia	AMNH 2631	vocal filter	8	0.90309	26	1.41497	0.27842
Aves	Leptoptilos	crumerifer	AMNH 5862	vocal filter	13	1.11394	77	1.88649	0.0285533
Aves	Penelope	superciliaris	AMNH 1262	vocal filter	7.5	0.875061	25	1.39794	0.267034
Aves	Ortalis	motmot	AMNH 18140	vocal filter	9.7	0.986772	24	1.38021	0.396067
Aves	Tyrannus	tyrannus	AMNH 26582	vocal filter	3	0.477121	15.5	1.19033	0.0719482
Aves	Nestor	meridionalis	AMNH 27323	vocal filter	4.5	0.653213	35.5	1.55023	-0.103616
Aves	Psittaculirostris	salvadorii	AMNH 27273	vocal filter	2.3	0.361728	22	1.34242	-0.192053
Aves	Grus	grus	AMNH 23	vocal filter	17	1.23045	26	1.41497	0.605778
Aves	Balearica	regulorum	AMNH 12828	vocal filter	9.6	0.982271	42	1.62325	0.154094
Aves	Psophia	crepitans	AMNH 2356	vocal filter	7.5	0.875061	24	1.38021	0.284357
Aves	Thectocercus (Psittacara)	acuticaudatas	AMNH 6907	vocal filter	4.7	0.672098	30.5	1.4843	-0.0203115
Aves	Nymphicus	hollandicus	AMNH 12897	vocal filter	2.98	0.474216	20.02	1.30146	-0.0395443
Aves	Capito	niger	AMNH 18160	vocal filter	3.15	0.498311	19.43	1.28847	-0.00275622
Aves	Eclectus	roratus	AMNH 11620	vocal filter	5.87	0.768638	36.44	1.56158	0.000719878
Aves	Climacteris	rufus	AMNH 29996	vocal filter	3.25	0.511883	8.9	0.94939	0.342134
Aves	Tyto	alba	AMNH 21944	vocal filter	7.1	0.851258	31.46	1.49776	0.145698
Aves	Phoeniculus	purpureus	AMNH 2513	vocal filter	3.88	0.588832	20.43	1.31027	0.0664685
Aves	Phaethon	lepturus	AMNH 31223	vocal filter	6.64	0.822168	32.72	1.51481	0.099944
Aves	Pelecanus	occidentalis	AMNH 21610	vocal filter	11.73	1.0693	58	1.76343	0.104153
Aves	Psittacus	erithacus	AMNH 12777	vocal filter	3.4	0.531479	25.24	1.40209	-0.0806026
Aves	Barnardius	zonarius	AMNH 2564	vocal filter	3.63	0.559907	25.43	1.40535	-0.0553573
Dinosauria	Pinacosaurus	grangeri	IGM 100/3186		38.5	1.58546	100	2	0.389161
Crocodylia	Tomistoma	schlegelii (left)	AMNH 113078	vocal source	18	1.25527	182	2.26007	-0.195143
Crocodylia	Alligator	mississippiensis	AMNH R67134	vocal source	2.4	0.380211	31	1.49136	-0.319098
Crocodylia	Alligator	mississippiensis	AMNH 46842	vocal source	22.8	1.35793	178	2.25042	-0.0830505
Crocodylia	Alligator	mississippiensis	AMNH 43315	vocal source	26	1.41497	239 (skull width)	2.3784	-0.151059
Squamata	Eublepharis	macularius	AMNH 89837	vocal source	1.2	0.0791812	24	1.38021	-0.511523
Squamata	Cordylus	giganteus	AMNH R154707	vocal source	3	0.477121	27	1.43136	-0.163564
Squamata	Gekko	gecko	AMNH R154719	vocal source	3.2	0.50515	29	1.4624	-0.165859
Squamata	Varanus	salvadorii	NSM Geo7224 (PO412)	vocal source	3.2	0.50515	24	1.38021	-0.0855544
Squamata	Varanus	salvadorii	NSM Geo8230	vocal source	1.2	0.0791812	27.5	1.43933	-0.569291
Squamata	Varanus	sp.	NSM Geo9294	vocal source	2.2	0.342423	15.2	1.18184	-0.0544567
Testudines	Chrysemys	picta	AMNH R69894	vocal source	1.4	0.146128	14	1.14613	-0.215854
Testudines	Clemmys	guttata	AMNH R69800	vocal source	1	0	12	1.07918	-0.296568
Testudines	Clemmys	insculpta	AMNH R75106	vocal source	2	0.30103	26	1.41497	-0.32364
Testudines	Clemmys	insculpta	AMNH R123188	vocal source	1.7	0.230449	20	1.30103	-0.282887
Testudines	Emydoidea	blandingii	AMNH R73809	vocal source	2	0.30103	25	1.39794	-0.306997
Testudines	Deirochelys	reticularia	AMNH R95924	vocal source	1.6	0.20412	19	1.27875	-0.28745
Testudines	Graptemys	geographica	AMNH R69921	vocal source	1.3	0.113943	13	1.11394	-0.216591
Testudines	Graptemys	geographica	AMNH R7002	vocal source	1	0	30.5	1.4843	-0.692409
Testudines	Malaclemys	terrapin	AMNH R69928	vocal source	2	0.30103	23.5	1.37107	-0.28074
Testudines	Pseudemys	peninsularis	AMNH R69899	vocal source	1.7	0.230449	26	1.41497	-0.394222
Testudines	Pseudemys	concinna	AMNH R69908	vocal source	2.1	0.322219	28	1.44716	-0.333899
Testudines	Pseudemys	peninsularis	AMNH R69900	vocal source	2.8	0.447158	31	1.49136	-0.252151
Testudines	Malaclemys	terrapin	AMNH R69927	vocal source	1.6	0.20412	18	1.25527	-0.264507
Testudines	Gopherus	polyphemus	AMNH R73815	vocal source	3.5	0.544068	41	1.61278	-0.273883
Testudines	Geochelone	pardalis	AMNH R32885	vocal source	5.8	0.763428	61	1.78533	-0.223118
Testudines	Geochelone	carbonaria	AMNH R62585	vocal source	3	0.477121	32	1.50515	-0.235661
Testudines	Kinixys	erosa	AMNH R7210	vocal source	3	0.477121	28	1.44716	-0.178997
Testudines	Apalone	ferox	AMNH R5932	vocal source	5.5	0.740363	61	1.78533	-0.246183
Testudines	Apalone	spinifera	AMNH R69931	vocal source	3.1	0.491362	29	1.4624	-0.179647
Testudines	Terrapene	carolina	AMNH R69786	vocal source	2.4	0.380211	16	1.20412	-0.0384344
Testudines	Terrapene	ornata	AMNH R69772	vocal source	1.8	0.255273	13	1.11394	-0.0752615

## Sheet: Cricoid size
		Family	Genus	species	speciemen No.	Cricoid width (mm)	log cricoid width	Mandible width (mm)	log10(Mandible width)	Residual (CrW/MW)
Aves	Aves	Passeriformes	Streptopelia	orientalis	HoUM 30815	5	0.69897	12.6	1.10037	0.228783
Aves	Aves	Charadriiformes	Scolopax	rusticola	HoUM 30180	5.2	0.716003	22	1.34242	0.0256699
Aves	Aves	Cuculiformes	Cuculus	saturatus	HoUM 30332	4.8	0.681241	17	1.23045	0.0927479
Aves	Aves	Anseriformes	Cygnus	cygnus	NSMT AS33	16	1.20412	45	1.65321	0.231123
Aves	Aves	Tinamiformes	Eudromia	elegans	NSMT AS1142	5	0.69897	19	1.27875	0.0665436
Aves	Aves	Sphenisciformes	Spheniscus	humboldti	NSMT AS1248	16	1.20412	42	1.62325	0.258375
Aves	Aves	Accipitriformes	Terathopius	ecaudatus	NSMT AS1289	13	1.11394	48	1.68124	0.115454
Aves	Aves	Piciformes	Ramphastos	tucanus	NSMT AS1310	8	0.90309	43.5	1.63849	-0.056516
Aves	Aves	Bucerotiformes	Penelopides	panini	NSMT AS1192	7	0.845098	35	1.54407	-0.0286318
Aves	Aves	Psittaciformes	Agapornis	fischeri	NSMT AS1194	4	0.60206	19	1.27875	-0.0303664
Aves	Aves	Bucerotiformes	Tockus	alboterminatus	NSMT AS1252	5	0.69897	30	1.47712	-0.113872
Aves	Aves	Anseriformes	Dendrocygna	viduata	NSMT AS1315	5.5	0.740363	20	1.30103	0.0876759
Aves	Aves	Bucerotiformes	Bycanistes	brevis	NSMT AS716	10	1	43	1.63347	0.0449604
Aves	Aves	Anseriformes	Anser	anser	NSMT AS76	9	0.954243	28	1.44716	0.168652
Aves	Aves	Anseriformes	Anser	indicus	NSMT AS36	10	1	30	1.47712	0.187158
Aves	Aves	Falconiformes	Falco	tinnunculus	NSMT AS1080	5.6	0.748188	28	1.44716	-0.0374022
Aves	Aves	Procellariiformes	Puffinus	griseus	NSMT AS1230	6.2	0.792392	32	1.50515	-0.0459422
Aves	Aves	Pelecaniformes	Scopus	umbretta	NSMT AS1332	7.6	0.880814	24	1.38021	0.156111
Aves	Aves	Podicipediformes	Podiceps	grisegena	NSMT AS1244	5	0.69897	20	1.30103	0.0462832
Aves	Aves	Gaviiformes	Gavia	arctica	NSMT AS1162	6.3	0.799341	22	1.34242	0.109007
Aves	Aves	Accipitriformes	Pandion	haliaetus	NSMT AS1163	9.4	0.973128	37	1.5682	0.0774484
Aves	Aves	Passeriformes	Alauda	arvensis	NSMT AS1207	3.1	0.491362	12	1.07918	0.0404464
Aves	Aves	Anseriformes	Mergus	serrator	NSMT AS1110	6.3	0.799341	26	1.41497	0.0430223
Aves	Aves	Accipitriformes	Sarcoramphus	papa	YIO65369	11	1.04139	52.5	1.72016	0.0075078
Aves	Aves	Non-tinamid	Casuarius		AMNH 1736	29	1.4624	79	1.89763	0.267106
Aves	Aves	Cariamiformes	Cariama	cristata	AMNH 1392	13	1.11394	39	1.59106	0.19747
Aves	Aves	Apodiformes	Chaetura	pelagica	AMNH 3057	2	0.30103	13	1.11394	-0.181501
Aves	Aves	Galliformes	Alectura	lathami	AMNH 1371	7.6	0.880814	18.5	1.26717	0.258921
Aves	Aves	Caprimulgiformes	Steatornis	caripensis	AMNH 15015	10.5	1.02119	33	1.51851	0.170701
Aves	Aves	Caprimulgiformes	Steatornis	caripensis	AMNH 22733	9.5	0.977724	32	1.50515	0.13939
Aves	Aves	Caprimulgiformes	Podargus	strigoides	AMNH 30765	6.72579	0.827743	43	1.63347	-0.127296
Aves	Aves	Caprimulgiformes	Podargus	strigoides	AMNH 2308	9.5	0.977724	45	1.65321	0.00472682
Aves	Aves	Caprimulgiformes	Podargus	strigoides	AMNH 12462	9.5	0.977724	53	1.72428	-0.0599053
Aves	Aves	Caprimulgiformes	Podargus	strigoides	AMNH 4414	9	0.954243	50	1.69897	-0.0603707
Aves	Aves	Caprimulgiformes	Caprimulgus	europaeus	AMNH 3389	5	0.69897	25 (skull width)	1.39794	-0.0418564
Aves	Aves	Caprimulgiformes	Caprimulgus	macrurus	AMNH 29720	5.2	0.716003	27 (skull width)	1.43136	-0.055222
Aves	Aves	Apodiformes	Chaetura	pelagica	AMNH 17936	2.3	0.361728	14.5 (skull width)	1.16137	-0.163936
Aves	Aves	Columbimorpha	Columba	livia	AMNH 27126	4.5	0.653213	17	1.23045	0.0647192
Aves	Aves	Charadriiformes	Turnix	melanogaster	AMNH 13744	2.8	0.447158	15	1.17609	-0.091897
Aves	Aves	Charadriiformes	Turnix	varius	AMNH 1601	3	0.477121	14	1.14613	-0.0346822
Aves	Aves	Columbimorpha	Pterocles	exustus	AMNH 2995	4	0.60206	13	1.11394	0.119529
Aves	Aves	Columbimorpha	Pterocles	orientalis	AMNH 4073	4	0.60206	18	1.25527	-0.00901035
Aves	Aves	Columbimorpha	Pterocles	quadricinctus	AMNH 2867	4	0.60206	17 (skull width)	1.23045	0.0135667
Aves	Aves	Charadriiformes	Haematopus	ostralegus	AMNH 25251	7	0.845098	22	1.34242	0.154765
Aves	Aves	Non-tinamid	Struthio	camelus	AMNH 2732	23	1.36173	89.5 (skull width)	1.95182	0.117145
Aves	Aves	Non-tinamid	Rhea	americana	AMNH 4692	19.5	1.29003	64	1.80618	0.177914
Aves	Aves	Non-tinamid	Rhea	sp.	AMMH 14820	11	1.04139	59	1.77085	-0.0385972
Aves	Aves	Non-tinamid	Struthio	camelus	AMNH 1501	34.5	1.53782	87	1.93952	0.304426
Aves	Aves	Non-tinamid	Struthio	camelus	AMNH 4261	33	1.51851	88	1.94448	0.280607
Aves	Aves	Non-tinamid	Struthio	camelus	AMNH 3644	30	1.47712	93 (skull width)	1.96848	0.217386
Aves	Aves	Tinamidae	Nothoprocta	ornata	AMNH 6498	6	0.778151	26 (skul width)	1.73239	-0.266861
Aves	Aves	Tinamidae	Nothoprocta	ornata	AMNH 6502	7	0.845098	26	1.41497	0.0887798
Aves	Aves	Tinamidae	Nothura	maculosa	AMNH 10804	5	0.69897	20.5	1.31175	0.0365299
Aves	Aves	Tinamidae	Eudromia	elegans	AMNH 11436	4.7	0.672098	20	1.30103	0.0194111
Aves	Aves	Non-tinamid	Dromaius	novahollandiae	AMNH 2647	18	1.25527	59	1.77085	0.175283
Aves	Aves	Non-tinamid	Rhea		AMNH 2357	11	1.04139	42	1.62325	0.0956475
Aves	Aves	Pelecaniformes	Platalea	flavipes	AMNH 4964	11	1.04139	29	1.4624	0.241942
Aves	Aves	Pelecaniformes	Platalea	leucorodia	AMNH 2631	10	1	26	1.41497	0.243682
Aves	Aves	Pelecaniformes	Leptoptilos	crumerifer	AMNH 5862	18	1.25527	77	1.88649	0.0701092
Aves	Aves	Galliformes	Penelope	superciliaris	AMNH 1262	9	0.954243	25	1.39794	0.213416
Aves	Aves	Galliformes	Ortalis	motmot	AMNH 18140	10.5	1.02119	24	1.38021	0.296487
Aves	Aves	Galliformes	Meleagris	ocellata	AMNH 11530	10	1	38	1.57978	0.0937868
Aves	Aves	Passeriformes	Tyrannus	tyrannus	AMNH 26582	4	0.60206	15.5	1.19033	0.0500533
Aves	Aves	Passeriformes	Cardinalis	cardinalis	AMNH 29230	3.67	0.564666	19	1.27875	-0.0677603
Aves	Aves	Passeriformes	Cardinalis	cardinalis	AMNH 26676	3.38	0.528917	18	1.25527	-0.0821536
Aves	Aves	Passeriformes	Cardinalis	cardinalis	AMNH 26587	3.02	0.480007	18	1.25527	-0.131063
Aves	Aves	Passeriformes	Cardinalis	cardinalis	AMNH 32252	2.68	0.428135	17.5	1.24304	-0.171808
Aves	Aves	Psittaciformes	Nestor	meridionalis	AMNH 27323	7.5	0.875061	35.5	1.55023	-0.00427142
Aves	Aves	Psittaciformes	Psittaculirostris	salvadorii	AMNH 27273	4.8	0.681241	22	1.34242	-0.00909219
Aves	Aves	Gruiformes	Grus	grus	AMNH 23	13	1.11394	26	1.41497	0.357625
Aves	Aves	Gruiformes	Balearica	regulorum	AMNH 12828	13	1.11394	42	1.62325	0.168198
Aves	Aves	Gruiformes	Psophia	crepitans	AMNH 2356	6.5	0.812913	24	1.38021	0.0882112
Aves	Aves		Jacana	jacana	AMNH 29190	4	0.60206	8	0.90309	0.3113
Aves	Aves	Psittaciformes	Thectocercus (Psittacara)	acuticaudatas	AMNH 6907	6.2	0.792392	30.5	1.4843	-0.026979
Aves	Aves	Passeriformes	Columba	livia	AMNH 16525	3.91	0.592177	15.43	1.18837	0.0419579
Aves	Aves	Passeriformes	Columba	livia	AMNH 12109	4.04	0.606381	18.68	1.27138	-0.0193359
Aves	Aves	Passeriformes	Columba	livia	AMNH 20017	3.77	0.576341	15.01	1.17638	0.0370231
Aves	Aves	Psittaciformes	Nymphicus	hollandicus	AMNH 12897	4.71	0.673021	20.02	1.30146	0.0199393
Aves	Aves	Piciformes	Capito	niger	AMNH 18160	4.12	0.614897	19.43	1.28847	-0.0263688
Aves	Aves	Psittaciformes	Eclectus	roratus	AMNH 11620	8.82	0.945469	36.44	1.56158	0.0558131
Aves	Aves	Passeriformes	Climacteris	rufus	AMNH 29996	2.71	0.432969	8.9	0.94939	0.100099
Aves	Aves	Strigiformes	Tyto	alba	AMNH 21944	10.48	1.02036	31.46	1.49776	0.18875
Aves	Aves	Bucerotiformes	Phoeniculus	purpureus	AMNH 2513	4.93	0.692847	20.43	1.31027	0.0317578
Aves	Aves		Phaethon	lepturus	AMNH 31223	6.59	0.818885	32.72	1.51481	-0.0282373
Aves	Aves	Pelecaniformes	Pelecanus	philippensis	AMNH 6030	12.93	1.1116	65.92 (skull width)	1.81902	-0.0121976
Aves	Aves	Pelecaniformes	Pelecanus	occidentalis	AMNH 21610	13.34	1.12516	58	1.76343	0.0519181
Aves	Aves	Psittaciformes	Psittacus	erithacus	AMNH 12777	7.59	0.880242	25.24	1.40209	0.135642
Aves	Aves	Psittaciformes	Barnardius	zonarius	AMNH 2564	6.4	0.80618	25.43	1.40535	0.0586175
Aves	Aves	Charadriiformes	Tringa	flavipes	AMNH 27688	4	0.60206	10	1	0.22316
Aves	Aves	Anseriformes	Presbyornis	sp.	USNM PAL299846	5.5	0.740363	16	1.20412	0.175816
Dinosauria	Pinacosaurus	Ornithischia	Pinacosaurus	grangeri	IGM 100/3186	64.7	1.8109	100	2	0.522504
Crocodylia	Crocodylia	Gavialoidea	Tomistoma	schlegelii (left)	AMNH 113078	27	1.43136	182	2.26007	-0.0935712
Crocodylia	Crocodylia	Crocodylidae	Paleosuchus	palpebrosus	AMNH 137161	6	0.778151	51	1.70757	-0.244284
Crocodylia	Crocodylia	Alligatoridae	Alligator	mississippiensis	AMNH R67134	4.5	0.653213	31	1.49136	-0.172581
Crocodylia	Crocodylia	Alligatoridae	Alligator	mississippiensis	AMNH 46842	33	1.51851	178 (estimated)	2.25042	0.00235695
Squamata	Squamata	Cordylidae	Cordylus	giganteus	AMNH 62940	4	0.60206	35	1.54407	-0.27167
Squamata	Squamata	Agamidae	Hydrosaurs	amboinensis	AMNH R140825	5	0.69897	27	1.43136	-0.0722553
Squamata	Squamata	Eubelpharidae	Eublepharis	macularius	AMNH 89838	4	0.60206	19	1.27875	-0.0303664
Squamata	Squamata	Eubelpharidae	Eublepharis	macularius	AMNH 89837	4	0.60206	24	1.38021	-0.122642
Squamata	Squamata	Cordylidae	Cordylus	giganteus	AMNH R154707	3	0.477121	27	1.43136	-0.294104
Squamata	Gecko	Gekkonidae	Gekko	gecko	AMNH R154719	8	0.90309	29	1.4624	0.103639
Squamata	Squamata	Varanidae	Varanus	komodoensis	AMMH 37913	9	0.954243	100	2	-0.334157
Squamata	Squamata	Varanidae	Varanus	salvadorii	AMNH R59873	10	1	57	1.75587	-0.0663682
Squamata	Squamata	Iguanidae	Iguana	sp.	AMNH 32377	8	0.90309	70	1.8451	-0.244427
Squamata	Squamata	Iguanidae	Sauromalus	ater	AMNH 75096	3	0.477121	25	1.39794	-0.263705
Squamata	Squamata	Varanidae	Varanus	niloticus	AMNH R140805	5	0.69897	24	1.38021	-0.0257321
Testudines	quiet turtles	Chelidae	Chelus	fimbriata	AMNH R70638	7	0.845098	80	1.90309	-0.355162
Squamata	Squamata	Colubridae	Masticophis	flagellum	AMNH 87381	3	0.477121	16	1.20412	-0.0874259
Squamata	Squamata	Colubridae	Rhinocheilus	lecontei	AMNH R140797	2	0.30103	9	0.954243	-0.0362536
Squamata	Squamata	Pythonidae	Morelia	viridis	AMNH R140838	3.5	0.544068	20	1.30103	-0.108619
Squamata	Squamata	Viperidae	Bitis	nasicornis	AMNH R46395	5.5	0.740363	38	1.57978	-0.16585
Squamata	Squamata	Pythonidae	Python	reticulatus	AMNH R142608	4	0.60206	18	1.25527	-0.00901035
Squamata	Squamata	Boidae	Corallus	caninus	AMNH R155264	4	0.60206	28	1.44716	-0.18353
Squamata	Squamata	Colubridae	Masticophis	flagellum	AMNH R140781	3.5	0.544068	17	1.23045	-0.0444252
Testudines	quiet turtles	Chelidae	Chelus	fimbriata	AMNH R43305	8	0.90309	79	1.89763	-0.292202
Testudines	quiet turtles	Cheloniidae	Chelonia	mydas	AMNH R46848	11	1.04139	58	1.76343	-0.0318451
Testudines	quiet turtles	Cheloniidae	Caretta	caretta	AMNH R118692	15	1.17609	102	2.0086	-0.120131
Testudines	quiet turtles	Chelydridae	Chelydra	serpentina	AMNH R69737	8	0.90309	56	1.74819	-0.156287
Testudines	quiet turtles	Chelydridae	Chelydra	serpentina	AMNH R43300	10	1	72	1.85733	-0.158644
Testudines	vocal turtles	Emydidae	Chrysemys	picta	AMNH R69894	2.5	0.39794	14	1.14613	-0.113863
Testudines	vocal turtles	Emydidae	Clemmys	guttata	AMNH R69800	3	0.477121	12	1.07918	0.0262059
Testudines	vocal turtles	Emydidae	Clemmys	insculpta	AMNH R75106	4.5	0.653213	26	1.41497	-0.103106
Testudines	vocal turtles	Emydidae	Clemmys	muhlembergii	AMNH R69794	2	0.30103	13	1.11394	-0.181501
Testudines	vocal turtles	Emydidae	Chrysemys	picta	AMNH R69895	3	0.477121	16	1.20412	-0.0874259
Testudines	quiet turtles	Chelydridae	Chelydra	serpentina	AMNH R69735	6	0.778151	41	1.61278	-0.158076
Testudines	vocal turtles	Emydidae	Clemmys	insculpta	AMNH R123188	3	0.477121	20	1.30103	-0.175566
Testudines	vocal turtles	Emydidae	Emydoidea	blandingii	AMNH R73809	4.4	0.643453	25	1.39794	-0.0973738
Testudines	vocal turtles	Emydidae	Deirochelys	reticularia	AMNH R95924	3	0.477121	19	1.27875	-0.155305
Testudines	vocal turtles	Emydidae	Graptemys	geographica	AMNH R69921	3	0.477121	13	1.11394	-0.00541022
Testudines	vocal turtles	Emydidae	Graptemys	geographica	AMNH R7002	3	0.477121	30.5	1.4843	-0.342249
Testudines	vocal turtles	Emydidae	Emys	orbicularis	AMNH R73604	3	0.477121	15	1.17609	-0.0619337
Testudines	vocal turtles	Emydidae	Malaclemys	terrapin	AMNH R69928	4.8	0.681241	23.5	1.37107	-0.035145
Testudines	vocal turtles	Emydidae	Pseudemys	peninsularis	AMNH R69899	4	0.60206	26	1.41497	-0.154258
Testudines	vocal turtles	Emydidae	Pseudemys	concinna	AMNH R69908	4	0.60206	28	1.44716	-0.18353
Testudines	vocal turtles	Emydidae	Pseudemys	concinna	AMNH R69907	5	0.69897	30 (skull width)	1.47712	-0.113872
Testudines	vocal turtles	Emydidae	Pseudemys	peninsularis	AMNH R69900	5.5	0.740363	31	1.49136	-0.0854308
Testudines	vocal turtles	Emydidae	Malaclemys	terrapin	AMNH R69927	3	0.477121	18	1.25527	-0.133949
Testudines	quiet turtles	Kinosternidae	Kinosternon	sonoriense	AMNH R69759	3.3	0.518514	24	1.38021	-0.206188
Testudines	quiet turtles	Kinosternidae	Kinosternon	sonoriense	AMNH R73821	2.5	0.39794	19	1.27875	-0.234486
Testudines	quiet turtles	Pelomedusidae	Podocnemis	vogli	AMNH R62586	5	0.69897	33	1.51851	-0.151518
Testudines	quiet turtles	Pelomedusidae	Podocnemis	expansa	AMNH R46250	14	1.14613	76	1.88081	-0.0338719
Testudines	vocal turtles	Testudinidae	Gopherus	berlandieri	AMNH R73817	5.5	0.740363	24	1.38021	0.0156606
Testudines	vocal turtles	Testudinidae	Gopherus	polyphemus	AMNH R73815	9	0.954243	41	1.61278	0.0180156
Testudines	vocal turtles	Testudinidae	Geochelone	pardalis	AMNH R32885	17	1.23045	61	1.78533	0.137291
Testudines	vocal turtles	Testudinidae	Geochelone	carbonaria	AMNH R62585	7.5	0.875061	32	1.50515	0.0367274
Testudines	quiet turtles	Kinosternidae	Sternotherus	carinatus	AMNH R69744	3.5	0.544068	23.5	1.37107	-0.172318
Testudines	quiet turtles	Kinosternidae	Sternotherus	carinatus	AMNH R69745	3.5	0.544068	25	1.39794	-0.196758
Testudines	vocal turtles	Testudinidae	Kinixys	erosa	AMNH R7210	6	0.778151	28	1.44716	-0.00743898
Testudines	vocal turtles	Trionychidae	Apalone	ferox	AMNH R5932	13.5	1.13033	61	1.78533	0.0371763
Testudines	vocal turtles	Trionychidae	Apalone	spinifera	AMNH R69931	7.8	0.892095	29	1.4624	0.0926436
Testudines	vocal turtles	Emydidae	Terrapene	carolina	AMNH R43297	3.5	0.544068	19.5	1.29003	-0.0986184
Testudines	vocal turtles	Emydidae	Terrapene	carolina	AMNH R69786	4.5	0.653213	16	1.20412	0.0886654
Testudines	vocal turtles	Emydidae	Terrapene	ornata	AMNH R69772	3.6	0.556303	13	1.11394	0.073771
